# Supplementary material for: Effect of soil mulching on agricultural greenhouse gas emissions in China: A meta-analysis
Source: PLoS One. 2022 Jan 21;17(1):e0262120. doi: 10.1371/journal.pone.0262120 (PMC8782494; doi:10.1371/journal.pone.0262120)
Supplement: S1 Table — (XLSX) [file pone.0262120.s001.xlsx]

## Sheet: 原始数据
No.	Author (year)	Crop type	Irrigation methods	Mulching materials	Mulching patterna	Mulching area	Soil bulk density (g/cm3)	Soil pH	Annual average temperature /℃	Annual average precipitation /mm	Treatment of yield	Control of yield	Treatment of GWP	Control of GWP	Treatment of CH4	Control of CH4	Treatment of N2O	Control of N2O	Treatment of CO2	Control of CO2
1	Liu (2021)	rice	Suiface irriagtion	plastic	flat	Full	<1.3	<7	≥13	≥800	12.0208	12.0497	361.538	569.231	0.51	10.13	0.72	0.23	-	-
1	Liu (2021)	rice	Suiface irriagtion	plastic	flat	Full	<1.3	<7	≥13	≥800	10.6174	10.5652	310.256	641.026	0.99	11.04	0.57	0.3	-	-
1	Liu (2021)	rice	Suiface irriagtion	staw	flat	Full	<1.3	<7	≥13	≥800	10.3483	12.0497	328.205	569.231	0.83	10.13	0.62	0.23	-	-
1	Liu (2021)	rice	Suiface irriagtion	staw	flat	Full	<1.3	<7	≥13	≥800	9.02609	10.5652	507.692	641.026	5.45	11.04	0.56	0.3	-	-
2	Ali (2021)	wheat	Suiface irriagtion	plastic	ridge	Partial	<1.3	7~8	<13	400~800	8501.3	4846.06	19553	15992	-	-	5.5	5.1	-	-
2	Ali (2021)	wheat	Suiface irriagtion	plastic	ridge	Partial	≥1.3	7~8	<13	400~800	8875.79	4990.45	16864	10979	-	-	5.2	4.9	-	-
2	Ali (2021)	wheat	Suiface irriagtion	plastic	ridge	Partial	≥1.3	7~8	<13	400~800	7402.73	3817.14	16286	10688	-	-	5.1	4.9	-	-
2	Ali (2021)	wheat	Suiface irriagtion	plastic	ridge	Partial	≥1.3	7~8	<13	400~800	9916.25	3616.09	15866	8317	-	-	4.5	4.4	-	-
2	Ali (2021)	wheat	Suiface irriagtion	plastic	ridge	Partial	≥1.3	7~8	<13	400~800	8668.5	4866.54	17337	12653	-	-	5.3	5.1	-	-
2	Ali (2021)	wheat	Suiface irriagtion	plastic	ridge	Partial	≥1.3	7~8	<13	400~800	10244.4	4430.48	16391	9304	-	-	5	4.7	-	-
3	Xu (2020)	wheat	Drip irriagtion	plastic	ridge	Partial	<1.3	7~8	<13	400~800	7712.07	7043.32	15964	15143.1	-	-	3.28616	3.38818	15061.8	14220.5
3	Xu (2020)	wheat	Drip irriagtion	plastic	ridge	Partial	<1.3	7~8	<13	400~800	7392.81	6152.41	15081.3	14150.5	-	-	2.50104	2.97008	14419.6	13337.7
3	Xu (2020)	wheat	Drip irriagtion	plastic	ridge	Partial	<1.3	7~8	<13	400~800	6830.37	5288.3	13524.1	13220.8	-	-	1.41628	2.96279	13115.9	12395.1
3	Xu (2020)	wheat	Rainfall	plastic	ridge	Partial	<1.3	7~8	<13	400~800	5338.23	4748.58	12971.9	12156.4	-	-	1.22907	1.27791	12634.1	11792.9
3	Xu (2020)	wheat	Drip irriagtion	plastic	ridge	Partial	<1.3	7~8	<13	400~800	7309.63	6652.03	15057.8	13636.7	-	-	3.15213	3.02434	14224.7	12824.1
3	Xu (2020)	wheat	Drip irriagtion	plastic	ridge	Partial	<1.3	7~8	<13	400~800	6897.49	4572.6	14208.8	12803.3	-	-	2.86105	2.72617	13466.6	12066.1
3	Xu (2020)	wheat	Drip irriagtion	plastic	ridge	Partial	<1.3	7~8	<13	400~800	6018.89	4204.69	13301.8	11689	-	-	2.63387	2.3712	12576.7	11024.6
3	Xu (2020)	wheat	Rainfall	plastic	ridge	Partial	<1.3	7~8	<13	400~800	4484.48	3169.92	12511.7	11570.2	-	-	2.02333	1.90974	11932.3	11024.1
3	Xu (2020)	wheat	Drip irriagtion	plastic	ridge	Partial	<1.3	7~8	<13	400~800	4412.8	4176.07	10987.9	9020.31	-	-	2.90396	2.66139	10213.6	8329.15
3	Xu (2020)	wheat	Drip irriagtion	plastic	ridge	Partial	<1.3	7~8	<13	400~800	3704.05	3143.37	10371.3	7889.86	-	-	2.54356	2.42574	9685.93	7273.87
3	Xu (2020)	wheat	Drip irriagtion	plastic	ridge	Partial	<1.3	7~8	<13	400~800	3200.54	3114.12	8993.53	7162.47	-	-	2.30792	2.13465	8366.83	6520.1
3	Xu (2020)	wheat	Rainfall	plastic	ridge	Partial	<1.3	7~8	<13	400~800	2906.77	2069.42	7877.35	6663.52	-	-	1.93366	1.70495	7311.56	6180.9
4	Li (2020)	wheat	Rainfall	plastic	ridge	-	-	>8	≥13	≤400	5.74835	4.2481	10987.9	9020.31	-	-	-	-	1073.24	784.403
4	Li (2020)	wheat	Suiface irriagtion	plastic	ridge	-	-	>8	≥13	≤400	8.21177	4.2481	10371.3	7889.86	-	-	-	-	1456.48	784.403
4	Li (2020)	wheat	Rainfall	plastic	ridge	-	-	>8	≥13	≤400	6.02689	4.10173	8993.53	7162.47	-	-	-	-	1620.93	1308.49
4	Li (2020)	wheat	Suiface irriagtion	plastic	ridge	-	-	>8	≥13	≤400	9.7651	4.10173	387.2	429.3	-	-	-	-	2021.86	1308.49
4	Li (2020)	wheat	Rainfall	plastic	ridge	-	-	>8	≥13	≤400	6.84377	4.97527	399.7	270.8	-	-	-	-	1212.89	888.65
4	Li (2020)	wheat	Suiface irriagtion	plastic	ridge	-	-	>8	≥13	≤400	7.94739	4.97527	346.2	270.8	-	-	-	-	1554.82	888.65
4	Li (2020)	wheat	Rainfall	plastic	ridge	-	-	>8	≥13	400~800	7.66058	5.96203	-	-	-	-	-	-	1878.56	1560.23
4	Li (2020)	wheat	Suiface irriagtion	plastic	ridge	-	-	>8	≥13	400~800	9.38743	5.96203	-	-	-	-	-	-	2244.1	1560.23
4	Li (2020)	wheat	Rainfall	plastic	ridge	-	-	>8	≥13	400~800	5.72946	4.73915	-	-	-	-	-	-	1016.22	733.282
4	Li (2020)	wheat	Suiface irriagtion	plastic	ridge	-	-	>8	≥13	400~800	6.77645	4.73915	-	-	-	-	-	-	1417.16	733.282
4	Li (2020)	wheat	Rainfall	plastic	ridge	-	-	>8	≥13	400~800	7.3678	5.44265	-	-	-	-	-	-	1504.91	1198.37
4	Li (2020)	wheat	Suiface irriagtion	plastic	ridge	-	-	>8	≥13	400~800	8.10315	5.44265	-	-	-	-	-	-	1899.94	1198.37
4	Li (2020)	wheat	Rainfall	plastic	ridge	-	-	>8	≥13	400~800	4.24929	2.88952	-	-	-	-	-	-	879.056	607.67
4	Li (2020)	wheat	Suiface irriagtion	plastic	ridge	-	-	>8	≥13	400~800	5.97734	2.88952	-	-	-	-	-	-	1103.24	607.67
4	Li (2020)	wheat	Rainfall	plastic	ridge	-	-	>8	≥13	400~800	3.42776	2.35127	-	-	-	-	-	-	1197.64	926.254
4	Li (2020)	wheat	Suiface irriagtion	plastic	ridge	-	-	>8	≥13	400~800	7.4221	2.35127	-	-	-	-	-	-	1433.63	926.254
4	Li (2020)	wheat	Rainfall	plastic	ridge	-	-	>8	≥13	400~800	5.46742	4.84419	-	-	-	-	-	-	967.552	696.165
4	Li (2020)	wheat	Suiface irriagtion	plastic	ridge	-	-	>8	≥13	400~800	5.41076	4.84419	-	-	-	-	-	-	1215.34	696.165
4	Li (2020)	wheat	Rainfall	plastic	ridge	-	-	>8	≥13	400~800	7.6204	5.63739	-	-	-	-	-	-	1439.53	1156.34
4	Li (2020)	wheat	Suiface irriagtion	plastic	ridge	-	-	>8	≥13	400~800	7.90368	5.63739	-	-	-	-	-	-	1675.52	1156.34
4	Li (2020)	wheat	Rainfall	plastic	ridge	-	-	>8	≥13	400~800	3.62606	2.91785	-	-	-	-	-	-	896.755	625.369
4	Li (2020)	wheat	Suiface irriagtion	plastic	ridge	-	-	>8	≥13	400~800	4.41926	2.91785	-	-	-	-	-	-	1014.75	625.369
4	Li (2020)	wheat	Rainfall	plastic	ridge	-	-	>8	≥13	400~800	4.41926	3.56941	-	-	-	-	-	-	1268.44	997.05
4	Li (2020)	wheat	Suiface irriagtion	plastic	ridge	-	-	>8	≥13	400~800	5.09915	3.56941	-	-	-	-	-	-	1386.43	997.05
5	Wang (2019)	wheat	Rainfall	gravel	flat	Full	≥1.3	-	≥13	620	11.0233	7.05901	142.2	227.3	-	-	0.43	0.54	4919.4	5834.2
5	Wang (2019)	wheat	Suiface irriagtion	gravel	flat	Full	≥1.3	-	≥13	620	11.3362	8.78818	131.5	178.4	-	-	0.44	0.45	4538.7	5529.6
5	Wang (2019)	maize	Rainfall	gravel	flat	Full	≥1.3	-	≥13	620	11.3657	8.36301	245.5	244.2	-	-	0.75	0.65	4565	5027
5	Wang (2019)	maize	Suiface irriagtion	gravel	flat	Full	≥1.3	-	≥13	620	13.64	9.05556	204.6	211.9	-	-	0.72	0.61	4290.7	4797.1
6	Luo (2018)	maize	Rainfall	plastic	flat	Full	≥1.3	>8	≥13	620	4.56771	4.62874	175.4	154.6	0.76104	1.37584	0.440288	0.4972	2546.71	2701.38
6	Luo (2018)	maize	Rainfall	plastic	flat	Partial	≥1.3	>8	≥13	620	4.45029	4.62874	152.2	154.6	0.801477	1.37584	0.412039	0.4972	2356.86	2701.38
6	Luo (2018)	maize	Drip irriagtion	plastic	flat	Full	≥1.3	>8	≥13	620	5.83529	5.26446	99.2	191.1	0.332058	1.48985	0.317323	0.59398	3223.12	2286.17
6	Luo (2018)	maize	Drip irriagtion	plastic	flat	Partial	≥1.3	>8	≥13	620	5.39269	5.26446	118.1	191.1	0.327236	1.48985	0.27315	0.59398	2934.04	2286.17
6	Luo (2018)	maize	Rainfall	plastic	flat	Full	≥1.3	>8	≥13	620	5.10448	4.73899	239.4	581	0.577746	0.912292	0.733628	1.48163	1729.05	1837.92
6	Luo (2018)	maize	Rainfall	plastic	flat	Partial	≥1.3	>8	≥13	620	5.75869	4.73899	281.6	581	0.541841	0.912292	0.727676	1.48163	1852.19	1837.92
6	Luo (2018)	maize	Drip irriagtion	plastic	flat	Full	≥1.3	>8	≥13	620	14.2878	5.14748	387.2	429.3	1.18044	1.27516	1.04379	1.15166	2306.24	1995.24
6	Luo (2018)	maize	Drip irriagtion	plastic	flat	Partial	≥1.3	>8	≥13	620	3.38521	5.14748	219.7	429.3	0.298373	1.27516	0.560129	1.15166	2314.86	1995.24
7	Zhang (2020)	maize	-	plastic	flat	Partial	-	-	<13	477	12024	12470	-	-	-	-	-	-	2.17284	2.25309
7	Zhang (2020)	maize	-	plastic	flat	Partial	-	-	<13	477	14280	12470	-	-	-	-	-	-	2.42593	2.25309
7	Zhang (2020)	maize	-	plastic	flat	Partial	-	-	<13	477	10940	6850	-	-	-	-	-	-	2.00617	1.97531
7	Zhang (2020)	maize	-	plastic	flat	Partial	-	-	<13	477	12120	6850	-	-	-	-	-	-	2.30864	1.97531
8	Yao (2016)	rice	Suiface irriagtion	plastic	flat	Full	≥1.3	<7	≥13	≥800	-	-	-	-	24.5	80.6	1.07	0.82	-	-
8	Yao (2016)	rice	Suiface irriagtion	plastic	flat	Full	≥1.3	<7	≥13	≥800	-	-	-	-	35.9	84.8	2.78	2.67	-	-
8	Yao (2016)	rice	Suiface irriagtion	plastic	flat	Full	≥1.3	<7	≥13	≥800	-	-	-	-	21.8	80.6	0.82	0.82	-	-
8	Yao (2016)	rice	Suiface irriagtion	plastic	flat	Full	≥1.3	<7	≥13	≥800	-	-	-	-	21.1	84.8	2.54	2.67	-	-
8	Yao (2016)	rice	Suiface irriagtion	plastic	flat	Full	≥1.3	<7	≥13	≥800	-	-	-	-	24.9	80.6	1.58	0.82	-	-
8	Yao (2016)	rice	Suiface irriagtion	plastic	flat	Full	≥1.3	<7	≥13	≥800	-	-	-	-	14.6	84.8	4.65	2.67	-	-
8	Yao (2016)	rice	Suiface irriagtion	plastic	flat	Full	≥1.3	<7	≥13	≥800	-	-	-	-	25.4	70.3	0.54	1.09	-	-
8	Yao (2016)	rice	Suiface irriagtion	plastic	flat	Full	≥1.3	<7	≥13	≥800	-	-	-	-	27.5	82.2	4.78	4.26	-	-
8	Yao (2016)	rice	Suiface irriagtion	plastic	flat	Full	≥1.3	<7	≥13	≥800	-	-	-	-	26.1	70.3	0.74	1.09	-	-
8	Yao (2016)	rice	Suiface irriagtion	plastic	flat	Full	≥1.3	<7	≥13	≥800	-	-	-	-	15.6	82.2	4.25	4.26	-	-
8	Yao (2016)	rice	Suiface irriagtion	plastic	flat	Full	≥1.3	<7	≥13	≥800	-	-	-	-	12.7	70.3	0.97	1.09	-	-
8	Yao (2016)	rice	Suiface irriagtion	plastic	flat	Full	≥1.3	<7	≥13	≥800	-	-	-	-	7.24	82.2	4.77	4.26	-	-
9	Fu（2015）	rice	Suiface irriagtion	staw	flat	Full	-	<7	≥13	≥800	7067	7380	-	-	255.8	272.3	0.61	0.44	-	-
9	Fu（2015）	rice	Suiface irriagtion	staw	flat	Full	-	<7	≥13	≥800	7227	7380	-	-	290.7	272.3	0.48	0.44	-	-
9	Fu（2015）	rice	Suiface irriagtion	staw	flat	Full	-	<7	≥13	≥800	7205	7380	-	-	283.2	272.3	0.36	0.44	-	-
10	Li(2014)	cotton	Drip irriagtion	plastic	flat	Full	≥1.3	-	<13	≤400	-	-	-	-	0.03	0.69	0.06	18	-	-
10	Li(2014)	cotton	Drip irriagtion	plastic	flat	Full	≥1.3	-	<13	≤400	-	-	-	-	0.01	0.23	0.28	83	-	-
11	Yu (2018)	cotton	Drip irriagtion	plastic	ridge	Partial	≥1.3	7~8	<13	≤400	4.47	3.77	-	-	-	-	1.38	1.93	-	-
11	Yu (2018)	cotton	Drip irriagtion	plastic	ridge	Partial	≥1.3	7~8	<13	≤400	4.47	3.77	-	-	-	-	2.68	3.31	-	-
12	Xue (2018)	wheat	Rainfall	plastic	flat	Full	-	-	<13	≤400	4.32718	3.39842	-	-	-	-	-	-	4.44343	3.33031
12	Xue (2018)	wheat	Rainfall	plastic	ridge	Full	-	-	<13	≤400	4.96042	3.90501	-	-	-	-	-	-	6.14859	5.0576
13	Wu (2018)	maize	Rainfall	staw	flat	Full	-	<7	≥13	≥800	3086.56	2858.77	-	-	-	-	4	5.21	-	-
13	Wu (2018)	maize	Rainfall	staw	flat	Full	-	<7	≥13	≥800	3485.19	2858.77	-	-	-	-	3.46	5.21	-	-
14	Liu (2018)	maize	Rainfall	plastic	flat	Full	<1.3	>8	<13	400~800	1610.61	969.79	595.619	372.236	1.17	2.02	0.11	0.1	-	-
14	Liu (2018)	maize	Rainfall	plastic	flat	Full	<1.3	>8	<13	400~800	6968.82	6064.86	1529.94	1194.26	1.33	1.92	0.37	0.26	-	-
14	Liu (2018)	maize	Rainfall	plastic	flat	Full	<1.3	>8	<13	400~800	13672.1	8937.64	2935.45	2712.07	1.45	1.69	0.65	0.69	-	-
14	Liu (2018)	maize	Rainfall	plastic	flat	Full	<1.3	>8	<13	400~800	16866.5	7804.69	4430.82	3960.49	1.6	1.96	1.18	0.87	-	-
15	He (2018)	wheat	Rainfall	plastic	ridge	Partial	-	>8	<13	400~800	4741	3301	-	-	-	-	-	-	-	-
15	He (2018)	wheat	Rainfall	plastic	ridge	Partial	-	>8	<13	400~800	3646	3168	-	-	-	-	-	-	-	-
15	He (2018)	wheat	Rainfall	plastic	ridge	Partial	-	>8	<13	400~800	5751	4150	-	-	-	-	-	-	-	-
15	He (2018)	wheat	Rainfall	plastic	ridge	Partial	-	>8	<13	400~800	7278	7512	-	-	-	-	-	-	-	-
15	He (2018)	wheat	Rainfall	plastic	ridge	Partial	-	>8	<13	400~800	3243	4026	-	-	-	-	-	-	-	-
15	He (2018)	wheat	Rainfall	plastic	ridge	Partial	-	>8	<13	400~800	8141	7623	-	-	-	-	-	-	-	-
15	He (2018)	wheat	Rainfall	plastic	ridge	Partial	-	>8	<13	400~800	4518	3925	-	-	-	-	-	-	-	-
16	Zhang (2017)	Vegetables	-	plastic	ridge	-	-	-	≥13	≥800	-	-	-	-	0.55	0.63	15.67	33.86	-	-
17	Yu (2017)	cotton	Drip irriagtion	plastic	ridge	Partial	≥1.3	7~8	<13	≤400	2.75	2.37	15964	15143.1	-	-	1.76367	2.3029	-	-
18	Shi (2017)	rice	Suiface irriagtion	plastic	ridge	Partial	-	<7	≥13	≥800	-	-	1248.96	1033.96	13.7015	9.39634	3.17073	2.86585	-	-
18	Shi (2017)	Vegetables	-	plastic	ridge	Partial	-	<7	≥13	≥800	-	-	2898.2	2379.12	11.0588	11.3627	9.81707	7.7439	-	-
19	Chen (2017)	wheat	Drip irriagtion	staw	-	Full	≥1.3	>8	13	400~800	12.5	11	-3.8	286.1	-	-	0.53	0.78	6548.2	5372.4
19	Chen (2017)	wheat	Drip irriagtion	plastic	-	Partial	≥1.3	>8	13	400~800	11.4	11	228.1	286.1	-	-	0.6	0.78	6097	5372.4
19	Chen (2017)	wheat	Drip irriagtion	plastic	-	Full	≥1.3	>8	13	400~800	12.3	11	237.8	286.1	-	-	0.79	0.78	7509.3	5372.4
19	Chen (2017)	maize	Drip irriagtion	staw	-	Full	≥1.3	>8	13	400~800	15.3	8.7	399.7	270.8	-	-	1.01	0.9	6218.5	5367.3
19	Chen (2017)	maize	Drip irriagtion	plastic	-	Partial	≥1.3	>8	13	400~800	12.9	8.7	203.9	270.8	-	-	0.95	0.9	6102.8	5367.3
19	Chen (2017)	maize	Drip irriagtion	plastic	-	Full	≥1.3	>8	13	400~800	14.6	8.7	346.2	270.8	-	-	1.05	0.9	5975.2	5367.3
20	Jia (2020)	maize	Rainfall	plastic	ridge	Partial	-	>8	<13	400~800	7.29	6.19	15403	5932	-	-	5.29	4.79	-	-
20	Jia (2020)	maize	Rainfall	plastic	ridge	Partial	-	>8	<13	400~800	10.29	7.69	17400	11236	-	-	5.54	4.99	-	-
20	Jia (2020)	maize	Rainfall	plastic	ridge	Partial	-	>8	<13	400~800	11.49	8.39	19396	16540	-	-	5.79	5.19	-	-
20	Jia (2020)	maize	Rainfall	plastic	ridge	Partial	-	>8	<13	400~800	6.79	6.29	12863	5913	-	-	3.79	3.99	-	-
20	Jia (2020)	maize	Rainfall	plastic	ridge	Partial	-	>8	<13	400~800	9.69	8.09	16244	10637	-	-	4.19	4.19	-	-
20	Jia (2020)	maize	Rainfall	plastic	ridge	Partial	-	>8	<13	400~800	11.09	8.29	19625	15360	-	-	4.59	4.39	-	-
21	Jia (2020)	maize	Rainfall	staw	flat	Full	-	>8	<13	400~800	7518.67	4595.38	11278	5974	-	-	5.3	5.1	-	-
21	Jia (2020)	maize	Rainfall	plastic	flat	Partial	-	>8	<13	400~800	7537.27	4595.38	16582	5974	-	-	5.5	5.1	-	-
21	Jia (2020)	maize	Rainfall	plastic	ridge	Partial	-	>8	<13	400~800	11628	19306.2	17442	15445	1.75	0.9	5.85	5.6	-	-
21	Jia (2020)	maize	Rainfall	staw	flat	Full	-	>8	<13	400~800	3747.02	3308.33	10679	5955	-	-	4.5	4.3	-	-
21	Jia (2020)	maize	Rainfall	plastic	flat	Partial	-	>8	<13	400~800	3581.86	3308.33	15402	5955	-	-	4.7	4.3	-	-
21	Jia (2020)	maize	Rainfall	plastic	ridge	Partial	-	>8	<13	400~800	6930.21	9217.86	16286	12905	1.35	1.3	4.5	4.1	-	-
22	Wang (2021)	Vegetables	Drip irriagtion	plastic	ridge	Partial	-	7.8	<13	≤400	-	-	15081.3	14150.5	-	-	3126.84	3512.87	-	-
22	Wang (2021)	Vegetables	Drip irriagtion	plastic	ridge	Partial	-	7.8	<13	≤400	-	-	13524.1	13220.8	-	-	2487.13	3512.87	-	-
22	Wang (2021)	Vegetables	Drip irriagtion	plastic	ridge	Partial	-	7.8	<13	≤400	-	-	15057.8	13636.7	-	-	2779.41	3512.87	-	-
23	Zhao (2020)	Vegetables	-	plastic	-	-	≥1.3	<7	≥13	≥800	8.36	7.27	-	-	-	-	1.08	1.13	-	-
23	Zhao (2020)	Vegetables	-	plastic	-	-	≥1.3	<7	≥13	≥800	19.74	17.86	-	-	-	-	8.33	10.55	-	-
23	Zhao (2020)	Vegetables	-	plastic	-	-	≥1.3	<7	≥13	≥800	21.56	18.62	-	-	-	-	8.78	18.96	-	-
23	Zhao (2020)	Vegetables	-	plastic	-	-	≥1.3	<7	≥13	≥800	20.59	20.22	-	-	-	-	31.44	34.57	-	-
23	Zhao (2020)	Vegetables	-	plastic	-	-	≥1.3	<7	≥13	≥800	-	-	-	-	-	-	0.6	0.85	-	-
23	Zhao (2020)	Vegetables	-	plastic	-	-	≥1.3	<7	≥13	≥800	-	-	-	-	-	-	1.15	1.56	-	-
23	Zhao (2020)	Vegetables	-	plastic	-	-	≥1.3	<7	≥13	≥800	-	-	-	-	-	-	1.83	2.23	-	-
23	Zhao (2020)	Vegetables	-	plastic	-	-	≥1.3	<7	≥13	≥800	-	-	-	-	-	-	3.64	4.41	-	-
23	Zhao (2020)	Vegetables	-	plastic	-	-	≥1.3	<7	≥13	≥800	11.85	10.77	-	-	-	-	0.99	0.93	-	-
23	Zhao (2020)	Vegetables	-	plastic	-	-	≥1.3	<7	≥13	≥800	15.53	15.36	-	-	-	-	1.37	1.41	-	-
23	Zhao (2020)	Vegetables	-	plastic	-	-	≥1.3	<7	≥13	≥800	16.66	15.53	-	-	-	-	1.81	2.03	-	-
23	Zhao (2020)	Vegetables	-	plastic	-	-	≥1.3	<7	≥13	≥800	19.27	17.73	-	-	-	-	2.12	2.24	-	-
23	Zhao (2020)	Vegetables	-	plastic	-	-	≥1.3	<7	≥13	≥800	45.75	47.34	-	-	-	-	1.43	0.81	-	-
23	Zhao (2020)	Vegetables	-	plastic	-	-	≥1.3	<7	≥13	≥800	93.78	103.95	-	-	-	-	1.62	1.4	-	-
23	Zhao (2020)	Vegetables	-	plastic	-	-	≥1.3	<7	≥13	≥800	121.04	121.24	-	-	-	-	3.07	2.83	-	-
23	Zhao (2020)	Vegetables	-	plastic	-	-	≥1.3	<7	≥13	≥800	180.79	175.5	-	-	-	-	10.43	2.74	-	-
23	Zhao (2020)	Vegetables	-	plastic	-	-	≥1.3	<7	≥13	≥800	68.31	60.88	-	-	-	-	2.1	1.96	-	-
23	Zhao (2020)	Vegetables	-	plastic	-	-	≥1.3	<7	≥13	≥800	128.56	111.83	-	-	-	-	3.74	2.81	-	-
23	Zhao (2020)	Vegetables	-	plastic	-	-	≥1.3	<7	≥13	≥800	148.13	146.93	-	-	-	-	4.55	3.83	-	-
23	Zhao (2020)	Vegetables	-	plastic	-	-	≥1.3	<7	≥13	≥800	183.43	175.78	-	-	-	-	6.58	4.85	-	-
23	Zhao (2020)	Vegetables	-	plastic	-	-	≥1.3	<7	≥13	≥800	63.41	52.67	-	-	-	-	1.1	0.79	-	-
23	Zhao (2020)	Vegetables	-	plastic	-	-	≥1.3	<7	≥13	≥800	111.38	99.58	-	-	-	-	1.63	0.94	-	-
23	Zhao (2020)	Vegetables	-	plastic	-	-	≥1.3	<7	≥13	≥800	134.87	126.94	-	-	-	-	1.76	1.67	-	-
23	Zhao (2020)	Vegetables	-	plastic	-	-	≥1.3	<7	≥13	≥800	189.24	175.32	-	-	-	-	2.97	2.73	-	-
24	Liu (2016)	rice	Suiface irriagtion	staw	-	-	<1.3	7~8	≥13	≥800	9.02	8.57	6867	1136	394.06	109.51	1.19	0.81	-	-
25	Liu (2016)	maize	Rainfall	gravel	-	-	<1.3	>8	<13	400~800	-	-	-	-	2.22	2.38	-	-	-	-
25	Liu (2016)	maize	Rainfall	plastic	-	-	<1.3	>8	<13	400~800	-	-	-	-	1.84	1.94	-	-	-	-
25	Liu (2016)	maize	Rainfall	plastic	-	-	<1.3	>8	<13	400~800	-	-	-	-	1.43	1.94	-	-	-	-
26	Zhang (2015)	maize	Rainfall	plastic	ridge	Full	<1.3	>8	<13	≤400	-	-	14208.8	12803.3	-	-	-	-	182.7	143.23
28	Liu (2014)	maize	Rainfall	gravel	flat	Full	<1.3	>8	<13	400~800	12.2	7.1	-	-	-	-	1.36	1.42	-	-
28	Liu (2014)	maize	Rainfall	gravel	flat	Full	<1.3	>8	<13	400~800	11.3	9.6	-	-	-	-	1.68	1.7	-	-
28	Liu (2014)	maize	Rainfall	plastic	ridge	Partial	<1.3	>8	<13	400~800	13.3	9.6	-	-	-	-	1.57	1.7	-	-
29	Ma (2009)	rice	-	staw	-	Full	-	<7	≥13	≥800	6.62	6.68	-	-	56.1	7.9	10.5	18.3	-	-
29	Ma (2009)	rice	-	staw	-	Full	-	<7	≥13	≥800	6.15	5.26	-	-	21	6.9	91.8	112.9	-	-
29	Ma (2009)	rice	-	staw	-	Full	-	<7	≥13	≥800	6.68	5.26	-	-	18.5	6.9	128.6	112.9	-	-
30	Yang (2020)	maize	Rainfall	plastic	ridge	Partial	-	>8	<13	400~800	9800.2	8212.8	160.19	53.31	160.19	53.31	0.64	0.23	9.41	5.75
30	Yang (2020)	maize	Rainfall	plastic	ridge	Partial	-	>8	<13	400~800	8941.8	8212.8	130.19	53.31	130.39	53.31	0.54	0.23	9.06	5.75
30	Yang (2020)	maize	Rainfall	plastic	ridge	Full	-	>8	<13	400~800	10314.7	8212.8	231.93	53.31	231.93	53.31	1	0.23	19.09	5.75
30	Yang (2020)	maize	Rainfall	plastic	ridge	Full	-	>8	<13	400~800	10644.7	8212.8	198.22	53.31	198.22	53.31	0.82	0.23	13.74	5.75
31	Wang (2017)	wheat	Rainfall	gravel	flat	Full	≥1.3	-	<13	400~800	5.92	3.73	284.2	240.2	-	-	0.33	0.27	2897.1	3369.9
31	Wang (2017)	wheat	Suiface irriagtion	gravel	flat	Full	≥1.3	-	<13	400~800	6.32	4.78	253.4	215.1	-	-	0.32	0.25	2813.9	3170.8
31	Wang (2017)	maize	Rainfall	gravel	flat	Full	≥1.3	-	<13	400~800	5.67	4.59	238.5	277.3	-	-	0.41	0.37	2051.6	2317.3
31	Wang (2017)	maize	Suiface irriagtion	gravel	flat	Full	≥1.3	-	<13	400~800	6.27	5.05	187.4	239.3	-	-	0.4	0.35	1865.7	2080
32	Feng (2017)	wheat	Suiface irriagtion	plastic	flat	Partial	≥1.3	>8	<13	400~800	6.84	6.58	11063	10603	-	-	0.47	0.38	4986	3476
32	Feng (2017)	wheat	Suiface irriagtion	plastic	ridge	Partial	≥1.3	>8	<13	400~800	7.83	6.58	12620	10603	-	-	0.46	0.38	4083	3476
32	Feng (2017)	wheat	Suiface irriagtion	plastic	flat	Full	≥1.3	>8	<13	400~800	6.8	6.58	10891	10603	-	-	0.56	0.38	4669	3476
32	Feng (2017)	maize	Suiface irriagtion	plastic	flat	Partial	≥1.3	>8	<13	400~800	6.03	5.24	9735	8480	-	-	0.39	0.32	2274	1945
32	Feng (2017)	maize	Suiface irriagtion	plastic	ridge	Partial	≥1.3	>8	<13	400~800	5.93	5.24	9549	8480	-	-	0.34	0.32	1843	1945
32	Feng (2017)	maize	Suiface irriagtion	plastic	flat	Full	≥1.3	>8	<13	400~800	8.16	5.24	13152	8480	-	-	0.46	0.32	2462	1945
33	Yan (2016)	wheat	Suiface irriagtion	staw	flat	Full	-	-	<13	400~800	-	-	-	-	-	-	0.85	1.46	2908	3620
33	Yan (2016)	wheat	Suiface irriagtion	staw	flat	Full	-	-	<13	400~800	-	-	-	-	-	-	0.88	1.46	2835	3620
33	Yan (2016)	maize	Suiface irriagtion	staw	flat	Full	-	-	<13	400~800	-	-	-	-	-	-	1.21	1.46	3996	3804
33	Yan (2016)	maize	Suiface irriagtion	staw	flat	Full	-	-	<13	400~800	-	-	-	-	-	-	1.4	1.46	4516	3804
33	Yan (2016)	maize	Suiface irriagtion	staw	flat	Full	-	-	<13	400~800	13166	13178	6904	7425	-	-	-	-	-	-
33	Yan (2016)	maize	Suiface irriagtion	staw	flat	Full	-	-	<13	400~800	13834	13178	7351	7425	-	-	-	-	-	-
34	Yu (2015)	cotton	Drip irriagtion	plastic	flat	Full	≥1.3	7~8	<13	≤400	-	-	13301.8	11689	-	-	-	-	1871.95	2032.81
35	Liu (2013)	rice	-	plastic	flat	Full	-	-	≥13	≥800	-	-	56.48	468.72	2455.7	20379.1	-	-	-	-
36	Zheng (2021)	maize	Rainfall	staw	flat	Full	≥1.3	>8	≥13	400~800	7.53247	7.14841	232	202.3	-	-	0.96	0.88	10029.5	9203.4
36	Zheng (2021)	maize	Rainfall	plastic	ridge	Partial	≥1.3	>8	≥13	400~800	8.21304	7.14841	566.7	202.3	-	-	2.12	0.88	12475.7	9203.4
36	Zheng (2021)	maize	Rainfall	staw	flat	Full	≥1.3	>8	≥13	400~800	7.2803	6.88755	96.1	171.5	-	-	0.39	0.7	9810.2	8944.5
36	Zheng (2021)	maize	Rainfall	plastic	ridge	Partial	≥1.3	>8	≥13	400~800	7.38696	6.88755	169.9	171.5	-	-	0.7	0.66	12273.8	8944.5
36	Zheng (2021)	maize	Rainfall	staw	flat	Full	≥1.3	>8	≥13	400~800	8.6789	7.7253	378.4	570.9	-	-	1.46	2.05	9577.6	8410.8
36	Zheng (2021)	maize	Rainfall	plastic	ridge	Partial	≥1.3	>8	≥13	400~800	9	7.7253	886.5	570.9	-	-	3.2	2.05	11511.3	8410.8
36	Zheng (2021)	maize	Rainfall	staw	flat	Full	≥1.3	>8	≥13	400~800	8.26935	7.68293	267.1	283.5	-	-	0.99	1.02	10132.7	7636.7
36	Zheng (2021)	maize	Rainfall	plastic	ridge	Partial	≥1.3	>8	≥13	400~800	8.42585	7.68293	397.7	283.5	-	-	1.54	1.02	13658.3	7636.7
36	Zheng (2021)	maize	Rainfall	staw	flat	Full	≥1.3	>8	≥13	400~800	8.87673	8.08492	576.1	637.9	-	-	2.18	2.29	10224.9	8555
36	Zheng (2021)	maize	Rainfall	plastic	ridge	Partial	≥1.3	>8	≥13	400~800	9.23358	8.08492	1265	637.9	-	-	4.52	2.29	12970.1	8555
36	Zheng (2021)	maize	Rainfall	staw	flat	Full	≥1.3	>8	≥13	400~800	8.69648	8.18497	320.9	566.4	-	-	1.17	1.99	10901.1	8983.2
36	Zheng (2021)	maize	Rainfall	plastic	ridge	Partial	≥1.3	>8	≥13	400~800	9.1363	8.18497	656.9	566.4	-	-	2.35	1.99	12712.9	8983.2
37	Zheng (2021)	maize	Rainfall	staw	flat	Full	≥1.3	>8	≥13	400~800	8.85634	8.29032	314.4	462.6	-	-	1.21	1.69	9240.6	8507
37	Zheng (2021)	maize	Rainfall	plastic	ridge	Partial	≥1.3	>8	≥13	400~800	9.01408	8.29032	640	462.6	-	-	2.34	1.69	14310.2	8507
37	Zheng (2021)	maize	Rainfall	staw	flat	Full	≥1.3	>8	≥13	400~800	8.6717	8.02251	229.8	249.5	-	-	0.84	0.91	9905.1	8797.3
37	Zheng (2021)	maize	Rainfall	plastic	ridge	Partial	≥1.3	>8	≥13	400~800	8.99441	8.02251	322	249.5	-	-	1.19	0.91	12539.5	8797.3
38	Wu(2019)	rice	Suiface irriagtion	staw	flat	Full	-	-	≥13	≥800	6388.06	6268.66	-	-	506.658	704.914	-	-	-	-
38	Wu(2019)	rice	Suiface irriagtion	staw	flat	Full	-	-	≥13	≥800	6358.21	6298.51	-	-	242.77	352.735	-	-	-	-
38	Wu(2019)	rice	Suiface irriagtion	staw	flat	Full	-	-	≥13	≥800	4507.46	4089.55	-	-	53.358	60.9389	-	-	-	-
39	Wang (2019)	wheat	Suiface irriagtion	staw	flat	Full	-	>8	<13	400~800	5999	5606	-	-	-	-	-	-	19.373	18.517
39	Wang (2019)	wheat	Suiface irriagtion	staw	flat	Full	-	>8	<13	400~800	7146	6687	-	-	-	-	-	-	22.879	22.221
39	Wang (2019)	wheat	Suiface irriagtion	staw	flat	Full	-	>8	<13	400~800	5775	5329	-	-	-	-	-	-	18.912	18.077
39	Wang (2019)	wheat	Suiface irriagtion	staw	flat	Full	-	>8	<13	400~800	2636	2176	-	-	-	-	-	-	19.895	18.517
39	Wang (2019)	wheat	Suiface irriagtion	staw	flat	Full	-	>8	<13	400~800	3353	2961	-	-	-	-	-	-	23.385	22.221
39	Wang (2019)	wheat	Suiface irriagtion	staw	flat	Full	-	>8	<13	400~800	2877	2717	-	-	-	-	-	-	19.252	18.077
39	Wang (2019)	Vegetables	Suiface irriagtion	staw	flat	Full	-	>8	<13	400~800	6355	5606	-	-	-	-	-	-	14.104	14.057
39	Wang (2019)	Vegetables	Suiface irriagtion	staw	flat	Full	-	>8	<13	400~800	7617	6687	-	-	-	-	-	-	13.096	13.032
39	Wang (2019)	Vegetables	Suiface irriagtion	staw	flat	Full	-	>8	<13	400~800	6081	5329	-	-	-	-	-	-	13.553	13.382
39	Wang (2019)	Vegetables	Suiface irriagtion	staw	flat	Full	-	>8	<13	400~800	3026	2176	-	-	-	-	-	-	14.162	14.057
39	Wang (2019)	Vegetables	Suiface irriagtion	staw	flat	Full	-	>8	<13	400~800	3786	2961	-	-	-	-	-	-	13.162	13.032
39	Wang (2019)	Vegetables	Suiface irriagtion	staw	flat	Full	-	>8	<13	400~800	3239	2717	-	-	-	-	-	-	13.613	13.382
40	Feng（2017）	Vegetables	-	plastic	ridge	Full	-	<7	≥13	≥800	-	-	-	-	-	-	11.2	30.03	-	-
40	Feng（2017）	Vegetables	-	plastic	ridge	Full	-	<7	≥13	≥800	-	-	-	-	-	-	4.45	3.83	-	-
41	Chen（2019）	rice	-	plastic	ridge	Full	-	<7	≥13	≥800	12.58	11.45	-	-	19. 41	10. 82	1. 45	1. 04	-	-
41	Chen（2019）	Vegetables	-	plastic	ridge	Full	-	<7	≥13	≥800	1.95	1.9	-	-	13. 40	5. 42	17. 14	21. 94	-	-
42	Chen(2019)	whear	Drip irriagtion	staw	-	Full	≥1.3	>8	≥13	400~800	39585.7	33719.5	-	-	-	-	1.04	0.72	-	-
42	Chen(2019)	Maize	Drip irriagtion	plastic	-	Full	≥1.3	>8	≥13	400~800	40436.4	33719.5	-	-	-	-	1.14	0.72	-	-
43	Zhang(2018)	rice	-	plastic	ridge	Partial	-	>8	≥13	≥800	7.67	8.24	3.66	12.22	50.8	350.1	4.12	0.68	-	-
43	Zhang(2018)	rice	-	plastic	ridge	Partial	-	>8	≥13	≥800	7.38	8.21	4.67	10.45	65.3	301.5	5.24	0.42	-	-
43	Zhang(2018)	rice	-	plastic	ridge	Partial	-	>8	≥13	≥800	8.23	8.87	9.14	18.99	262.9	556.7	0.43	0.14	-	-
43	Zhang(2018)	rice	-	plastic	ridge	Partial	-	>8	≥13	≥800	8.25	8.53	6.14	9.61	151.5	277	2.11	0.42	-	-
44	Xiong (2021)	Vegetables	Rainfall	plastic	ridge	Partial	-	<7	≥13	≥800	-	-	-	-	1.55	3.66	1.99	1.91	-	-
44	Xiong (2021)	Vegetables	Rainfall	plastic	ridge	Partial	-	<7	≥13	≥800	-	-	-	-	0.89	1.5	1.97	2.07	-	-
45	Ni (2019)	Vegetables	Suiface irriagtion	plastic	ridge	Full	-	<7	≥13	≥800	-	-	-	-	-	-	89.7	93.21	-	-
45	Ni (2019)	Vegetables	Suiface irriagtion	plastic	ridge	Full	-	<7	≥13	≥800	-	-	-	-	-	-	826.51	1036.22	-	-
45	Ni (2019)	Vegetables	Suiface irriagtion	plastic	ridge	Full	-	<7	≥13	≥800	-	-	-	-	-	-	869.69	1724.95	-	-
45	Ni (2019)	Vegetables	Suiface irriagtion	plastic	ridge	Full	-	<7	≥13	≥800	-	-	-	-	-	-	1685.75	1740.4	-	-
45	Ni (2019)	Vegetables	Suiface irriagtion	plastic	ridge	Full	-	<7	≥13	≥800	-	-	-	-	-	-	135.44	75.26	-	-
45	Ni (2019)	Vegetables	Suiface irriagtion	plastic	ridge	Full	-	<7	≥13	≥800	-	-	-	-	-	-	158.18	136.97	-	-
45	Ni (2019)	Vegetables	Suiface irriagtion	plastic	ridge	Full	-	<7	≥13	≥800	-	-	-	-	-	-	303.96	282.52	-	-
45	Ni (2019)	Vegetables	Suiface irriagtion	plastic	ridge	Full	-	<7	≥13	≥800	-	-	-	-	-	-	1038.34	270.97	-	-
45	Ni (2019)	Vegetables	Suiface irriagtion	plastic	ridge	Full	-	<7	≥13	≥800	-	-	-	-	-	-	55.71	80.51	-	-
45	Ni (2019)	Vegetables	Suiface irriagtion	plastic	ridge	Full	-	<7	≥13	≥800	-	-	-	-	-	-	106.02	151.35	-	-
45	Ni (2019)	Vegetables	Suiface irriagtion	plastic	ridge	Full	-	<7	≥13	≥800	-	-	-	-	-	-	179.19	214.21	-	-
45	Ni (2019)	Vegetables	Suiface irriagtion	plastic	ridge	Full	-	<7	≥13	≥800	-	-	-	-	-	-	355.72	447.06	-	-
45	Ni (2019)	Vegetables	Suiface irriagtion	plastic	ridge	Full	-	<7	≥13	≥800	-	-	-	-	-	-	208.97	193.98	-	-
45	Ni (2019)	Vegetables	Suiface irriagtion	plastic	ridge	Full	-	<7	≥13	≥800	-	-	-	-	-	-	370.27	356.11	-	-
45	Ni (2019)	Vegetables	Suiface irriagtion	plastic	ridge	Full	-	<7	≥13	≥800	-	-	-	-	-	-	453.8	291.21	-	-
45	Ni (2019)	Vegetables	Suiface irriagtion	plastic	ridge	Full	-	<7	≥13	≥800	-	-	-	-	-	-	655.08	481.26	-	-
